# Supplementary material for: Transmural healing in ulcerative colitis patients improves long-term outcomes compared to endoscopic healing alone
Source: J Crohns Colitis. 2025 Aug 22;19(9):jjaf149. doi: 10.1093/ecco-jcc/jjaf149 (PMC12499911; doi:10.1093/ecco-jcc/jjaf149)
Supplement: jjaf149_Supplementary_Data [file jjaf149_supplementary_data.zip]

Archive with 1 entries (1 files):
- Supplementary Data Revised.docx
